# Supplementary material for: Rapid Fabrication of Fe and Pd Thin Films as SERS-Active Substrates via Dynamic Hydrogen Bubble Template Method
Source: Nanomaterials (Basel). 2022 Dec 27;13(1):135. doi: 10.3390/nano13010135 (PMC9824498; doi:10.3390/nano13010135)
Supplement: Supplementary file 1 [file nanomaterials-13-00135-s001.zip]

Archive with 1 entries (1 files):
- nanomaterials-2049673-supplementary.pdf
